# Supplementary material for: Recruiting and retaining participants in e-Delphi surveys for core outcome set development: Evaluating the COMiT'ID study
Source: PLoS One. 2018 Jul 30;13(7):e0201378. doi: 10.1371/journal.pone.0201378 (PMC6066228; doi:10.1371/journal.pone.0201378)
Supplement: S5 Appendix — (XLSX) [file pone.0201378.s005.xlsx]

## Sheet: Question 1
COMIT'ID Study - Feedback Questionnaire
How did you find out about the study?
Answer Choices	Responses
Email invitation directly from the Nottingham team	0.3799	144
Twitter	0.0106	4
Facebook	0.0369	14
Other social media	0.0079	3
Poster in healthcare clinic	0.0132	5
Clinician mentioned it to me	0.0528	20
NIHR Nottingham Biomedical Research Centre website (http://www.hearing.nihr.ac.uk/)	0.0211	8
Tinnitus Talk	0.0897	34
EU COST TINNET website (http://tinnet.tinnitusresearch.net/)	0.0132	5
British Tinnitus Association	0.1029	39
Other patient organisation (e.g. German Tinnitus Association)	0.0026	1
BBC East Midlands Today news feature	0.0501	19
Can’t remember	0.095	36
Other	0.124	47
	Answered	379
	Skipped	0
Respondents	Other
1	2017 ITS in Warsaw
2	Tinnet meeting
3	Directly from the organizers
4	I actively searched for ongoing research projects related to Tin
5	IFOS Paris 2017
6	via PIHL working group
7	Thorugh a contact with Italian doctor. She was in touch with Association of people with Meniere
8	Action on hearing loss
9	At TRI/would tinnitus congress in warsaw
10	Present at TINNET meeting in Madrid
11	BTA Trustee meeting in May
12	Y
13	From [name withheld]
14	Colleague
15	EFAS meeting
16	Warschau First World conference Tinnitus
17	I was informed via e-mail
18	[name withheld]
19	[name withheld] lecture
20	Partner working at Uinversity
21	I looked up tinnitus relief procedures and saw the organization and applied thinking itbmight help my tinnitus. I've had it since ever I can remember.
22	through working at the university
23	mailing on the Dutch audiology mailing list
24	Coworkers in organization received email from Nottingham. Referred to me.
25	work colleague received email invitation from Nottingham team and forwarded it on to me
26	Action on Hearing Loss email
27	I was looking for help with Tinnitus
28	My professor (researcher)
29	[name withheld]
30	Advert
31	Internet
32	Can't remember - probably tinnitus talk
33	Action on hearing loss
34	Audiologist mentioned it at support group
35	[name withheld] mentioned with me at Poland Tinnitus meeting, last June
36	active member of TINNET WG5
37	My Local Tinnitus Group
38	Both email invitation directly from Nottingham Team and NHR Nottingham BioMedical Research Centre (I think)
39	Internet news item
40	Action on Hearing Loss (RNID)
41	Internal discussion within Nottingham BRC
42	professional network [name withheld]
43	Action on Hearing Loss
44	I was contacted by NIHR
45	Nottingham team emailed someone from our organisation and someone from the organisation asked me
46	From my son
47	ActionOn Hearing Loss

## Sheet: Question 2
COMIT'ID Study - Feedback Questionnaire
How did you feel about the study overview provided in the Information Sheet?
Answer Choices	Responses
Very satisfied	0.5145	195
Somewhat satisfied	0.2955	112
Neither satisfied nor dissatisfied	0.1346	51
Somewhat dissatisfied	0.0211	8
Very dissatisfied	0.0106	4
I didn't read it	0.0237	9
Please give us some more information to explain your response		67
	Answered	379
	Skipped	0
Respondents	Please give us some more information to explain your response
1	Objectives and my role clearly defined.
2	I'm amazed. This is very good work and must have taken a lot of time and dedication.
3	I guess the inform. sheet did not provide information how detailed is this study
4	It explained the object of the survey well.
5	it was clear
6	It was uncler as to what was wanted. Was it your personal experience and how it affect you or was it what you thought it ought to be.
7	Because it was very informative
8	This PIS and video explanation are very helpful
9	factual and informative , helped me through the study
10	I found the questions extremely complex and often ambiguous
11	Initially it was unclear what you were expecting in terms of scoring "outcomes"
12	Was OK but did not understand initially how to complete the questions
13	psychologically it made me anxious
14	To much information
15	It covered all things
16	It didn't seem to relate all that well.
17	I thought it was good and was surprised that when I took it to our Tinnitus Support group, no one was really grabbed! It was partly my delivery, but also they could not see instantly how it would lead to tangible improvements in making their tinnitus better! I was interested how little they applied themselves to understanding the project and how their interest was in immediate impact on tinnitus …
18	Interesting. Important work, but we'll see how it works.
19	Generally clear and informative (but I am used to this sort of thing from my working life)
20	Information clearly signposted, accessible language.
21	It was a bit confusing,
22	I would like to take a more active roll
23	Everything very clear and interesting
24	I didn't know there was an information sheet
25	Very straight forward and easy to understand
26	I couldn't understand what the questions had to do with the affliction. Mine has become a normal thing.
27	Did not participate
28	I don't remember, it seems quite a while ago and I've forgotten pretty much everything that happened, sorry
29	All of the study overviews were informative and complete
30	Rather long winded
31	Presentation is important. Lots of fonts, large/small/bold/italic,extra text boxes etc...it's hard to know where to look and get the quick overview. The info sheet was VERY long and there was so much wording on each page and very narrow margins. I was weary just looking at it. I wonder if it turned some potential participants off, thinking "wow, this will take a lot of my time". Make the font sma…
32	Interesting enough to make me want to take part.
33	Th study was a mix of how to give your answers to the questions to make sense where some of the questions wasn't of any relevance.
34	I had no plans to seek treatment for my tinnitus, but wanted to contribute to the study to help with possible future treatments.
35	I was not entirely clear what was meant by 'outcome domains'. This is obviously some kind of specialist jargon which does not translate well for ordinary members of the public.
36	I really can't remember seeing this sheet
37	very clear.
38	Took a few reads to understand the purpose of the study
39	A bit confusing
40	Overview made more sense as time went on
41	I never really understood how my answers would help to shape future research. The reasons for this include the fact that my tinnitus varies and I have never been able to determine over eight years why. I have had CBT and Counselling for anxiety and these did not change the variation.
42	From memory it seemed a bit confusing.
43	Simply english would have helped
44	not sure at first of format etc at first. Harriet Smith gave advice which was appreciated
45	It identified a clear need in future research
46	Excellent and easy to understand
47	The study had an appeal in trying to get some consistency in different aspects of research
48	Some questions were difficult to understand
49	Was hoping to get help out of this
50	I felt there was quite a lot to read, including info in emails sent.
51	Easily understood
52	it seemd to be quite infornative
53	Clear and concise
54	The questions seemed relevant to my tinnitus
55	Clear details re: purpose of study and participation
56	The detail of outcome of the study results could have been better detailed
57	The information was clear enough
58	Redundent
59	it seemed over-complicated
60	seemed an easy process
61	The information was clear and helped me to understand the purpose of the study.
62	it seemed a very comprehensive piece of research bringing together all the people involved and with tinnitus
63	Good overview - clear and easy to understand
64	Read bits and pieces but the importance of the study was clear to me.
65	As a "sufferer" as opposed to an academic, I had some difficulty in getting my head round some of the concepts and terminology used.
66	Very clear.
67	Don't remember seeing that!

## Sheet: Question 3
COMIT'ID Study - Feedback Questionnaire
How did you feel about the study overview provided in the emails and online survey pages?
Answer Choices	Responses
Very satisfied	0.5567	211
Somewhat satisfied	0.2586	98
Neither satisfied nor dissatisfied	0.1293	49
Somewhat dissatisfied	0.0369	14
Very dissatisfied	0.0079	3
I didn't read them	0.0106	4
Please give us some more information to explain your response		55
	Answered	379
	Skipped	0
Respondents	Please give us some more information to explain your response
1	Became repetitive after a while.
2	I found the questions hard to answer
3	Very complete and informative.
4	Tt was enough to understand the rules
5	Again it was explained well.
6	Some links did not work at the first instance
7	It related to what I had said previously
8	were helpfull with question answering
9	I dont have that much time to do the whole study of all the information
10	They did all that they could via emails ect
11	I was quite confused by it as it didn't seem to relate.
12	Clear and easy to follow and not too long
13	Although the information was very detailed I did not understand very well the obligation to participate in all 3 rounds.
14	Again, interesting. I was motivated to continue.
15	All very clear
16	The study was well organized, and fullfils all important aspects of tinnitus evaluation and therapy
17	Again a bit confusing.
18	Really it,s helpful I would like to do more hands on
19	Knew exactly what to do and understood purpose
20	The study overviews were good.
21	Clear and conscise after first reading
22	As above
23	It wasn't overly clear how the results of the survey will be used. For example, will the results be used to create a treatment protocol?
24	Did not participate
25	I don't remember, it seems quite a while ago and I've forgotten pretty much everything that happened, sorry
26	There were issues with my registration and I am still not sure why. These things should be very easy and the emails just had too much text, colors, fonts, italics, etc. It made me not want to participate
27	Not always sure that I was giving 'correct' responses.
28	One thingit would have been nice to be informed of what would happen with the research of the studies later.
29	Clear, well thought out, and easy to follow.
30	It was clear and detailed
31	Expectations were clear but the advice that it would take an hour made me put off doing it as it's hard to find a spare hour. In fact it took less time.
32	I think it made the committment sound more intensive than it actually was and may have put some people off
33	Again took a few reads to understand the purpose
34	Confusing
35	At the start was a little difficult to understand
36	I never really understood how my answers would help to shape future research. The reasons for this include the fact that my tinnitus varies and I have never been able to determine over eight years why. I have had CBT and Counselling for anxiety and these did not change the variation.
37	Simply english would have helped
38	Clarity of the objectives
39	Really well explained by the team
40	I find emails are too long and seem complicated; could be shorter or organised in bullets points perhaps?
41	Again very easy to understand
42	helpful
43	Clearly explained
44	Clear, concise information
45	It gave clear instructions
46	Redundent
47	didn't seem to correspond to the information previously given
48	As above
49	Too long if I were honest
50	The information answered all of my questions about the study.
51	it was a very detailed and thorough piece of information.
52	All instructions were clear
53	Less readability becaus of fonts and layouts
54	As above. Especially, the difference between the three separate sections.
55	afew login in problems after saving datat - but person I contacted was most helpful

## Sheet: Question 4
COMIT'ID Study - Feedback Questionnaire
How did you feel about the helpfulness of the explanation videos?
Answer Choices	Responses
Very satisfied	0.3536	134
Somewhat satisfied	0.1636	62
Neither satisfied nor dissatisfied	0.1029	39
Somewhat dissatisfied	0.029	11
Very dissatisfied	0.0132	5
I didn't watch the explanation videos	0.3377	128
Please give us some more information to explain your response		62
	Answered	379
	Skipped	0
Respondents	Please give us some more information to explain your response
1	Repeated written information. I understand some people might have found it easier to understand in this form.
2	Too long. Redundant --- I'd already read all the same info in the website and email text.
3	I think the written information was enough.
4	cannot remember eney vidios
5	Questionnaires were easy to follow
6	The videos gave a clear explanation of the object of the survey.
7	the focus changed between the first and the second round
8	checked these out to decide whether or not to take the survey
9	I must have missed the links!
10	The process was self explanatory
11	what video?
12	See above
13	To be perfectly honest I didn't see the video links?!
14	Useful, but not easy to hear at times.
15	Very good tutorial as how to use the survey. General study info quite fast-paced.
16	They clarify many aspects which where dubious
17	You are doing quite well
18	good
19	Found it hard to access the videos from some sites
20	Wasn't aware of any videos
21	Very good, very helpful
22	The videos weren't perfect, but they were simple enough.
23	Useful and clear
24	I did not have any troubles understanding the study.
25	Very clear
26	Did not participate
27	I can't remember watching any! I may or may not have - it is a while ago now.
28	Make it easier to understand the expectations of study.
29	Admittedly, I did not watch these, but I also feel that I shouldn't have to watch explanation videos in order to participate in a survey.
30	couldnt make dialigue out due to my hearing loss
31	I must have missed the link. I've just watched it but don't think it would have made a lot of difference to my decision to take part.
32	the videos were fair but also could have given more information from people who are suffering from tinnitus.
33	As above
34	I would rather read than watch. I am a visional learner, words stick better.
35	They were ok - informative but I don't think I watched one quite to the end as they were a bit laborous
36	I never really understood how my answers would help to shape future research. The reasons for this include the fact that my tinnitus varies and I have never been able to determine over eight years why. I have had CBT and Counselling for anxiety and these did not change the variation.
37	Simply english would have helped
38	no sound with the videos (my speakers are working!!)
39	The information sheets were clear
40	No time but did not feel I needed to
41	A bit repetitive if you read all the instructions but a comforting reminder
42	Again a good reference tool
43	Explanations were clear
44	the video would not work and there wasn't any sound
45	Seemed shorter and more informative than laborious emails.
46	It was a nice to have rather than essential
47	What videos? I don't remember the videos? That would have been helpful?
48	I didnt actually receive any links to any videos
49	Short and to the point
50	They were useful.
51	Very clear videos
52	Redundent
53	They were fine but I didn't feel I personally needed them
54	too much information! the written format would have been more helpful had it been clearer to understand.
55	As above
56	I found that the text explanations were sufficient.
57	This was helpful to explain in voice mode rather than written and was very clear and user friendly
58	Not necessary for me to understand the importance
59	As above. I appreciated that the survey was important without fully understanding why!
60	What videos?
61	I only have computer access at work and can't play videos
62	Don't remember

## Sheet: Question 5
COMIT'ID Study - Feedback Questionnaire
What was your chosen group in the COMIT'ID online survey?
Answer Choices	Responses
Member of the public with tinnitus (healthcare user)	0.5973	224
Healthcare practitioner	0.232	87
Researcher	0.1093	41
Commercial representative/funder	0.0613	23
	Answered	375
	Skipped	4

## Sheet: Question 6
COMIT'ID Study - Feedback Questionnaire
What is your country of residence?
Answer Choices	Responses
United Kingdom (UK)	0.5799	214
Argentina	0.0027	1
Australia	0.0163	6
Austria	0.0027	1
Belgium	0.0163	6
Brazil	0.0163	6
Bulgaria	0	0
Canada	0.0298	11
China	0	0
Denmark	0.0108	4
Finland	0.0027	1
France	0.0244	9
Germany	0.0515	19
Greece	0	0
India	0.0027	1
Iran	0.0027	1
Ireland	0.0081	3
Israel	0	0
Italy	0.019	7
Japan	0	0
Lithuania	0.0027	1
Malaysia	0.0027	1
Malta	0	0
Mexico	0	0
Morocco	0	0
Netherlands	0.0407	15
New Zealand	0.0027	1
Norway	0.0054	2
Poland	0.0054	2
Portugal	0.0163	6
Romania	0.0027	1
Russia	0.0027	1
Serbia	0.0027	1
Singapore	0.0027	1
Slovenia	0.0027	1
South Africa	0	0
Spain	0.019	7
Sweden	0.0054	2
Switzerland	0.0136	5
Turkey	0	0
United States of America (USA)	0.084	31
Other (please specify)	0.0027	1
	Answered	369
	Skipped	10
Respondents	Other (please specify)
1	England (UK is not a country)

## Sheet: Question 7
COMIT'ID Study - Feedback Questionnaire
Is English your first language?
Answer Choices	Responses
Yes	0.6897	260
No	0.3103	117
	Answered	377
	Skipped	2

## Sheet: Question 8
COMIT'ID Study - Feedback Questionnaire
Which round(s) of the COMIT'ID online survey did you complete? (Please select all that apply)
Answer Choices	Responses
Round 1	0.9156	347
Round 2	0.905	343
Round 3	0.9235	350
I didn't complete any rounds	0.0106	4
Other (please specify)	0	0
	Answered	379
	Skipped	0

## Sheet: Question 9
COMIT'ID Study - Feedback Questionnaire
How did you feel about the ease of use of the survey software?
Answer Choices	Responses
Very satisfied	0.5543	204
Somewhat satisfied	0.2799	103
Neither satisfied nor dissatisfied	0.0951	35
Somewhat dissatisfied	0.0516	19
Very dissatisfied	0.019	7
Please give us some more information to explain your response		79
	Answered	368
	Skipped	11
Respondents	Please give us some more information to explain your response
1	No problems.
2	Not very user friendly. Not up to modern design standards and user experience lacked. Understandably the choice of software is limited though.
3	easy to follow
4	I had to read through a few times before I realised what was needed.
5	It was generally OK to use but on one occasion the software didn't save my answers.
6	Pretty clunky!
7	The response ratings could be confusing
8	Very easy even though too many questions
9	Non applicable and non sensical questions. Zero opportunity for personal input.
10	Couldn't get past round one for some reason. Tried numerous times.
11	Easy to read and understand
12	plain and straight forward
13	I have had tinnitus for 15 years. Both ears 24/7. When you’re stressed or tired even the hearing aids don’t work. I was more than happy to do the survey. However I found the questions not that clear and after a while to be honest gave up. I feel they could have been much simpler for patients particularly. I’m not struggling with my level of intelligence I happen to be a serving Police Officer.
14	It is easy, but it was a lot and I was thinking what is the exact outcome of all this, especially when one is looking at the general responses. Think that one is infulenced by that.
15	The login process is a bit of a pain, but everything else was fine
16	Had no problem
17	I missed one question and the software wouldn't let me go back to it - I had to answer without being able to see everyone's responses.
18	I was not able to easily go back and review my answers while answering the survey. Whenever I tried it erased all my answers back to the point I was checking.
19	the design of the program has seemed very good especially for the information that provided us in each round
20	Nor always easy to access the surveys. I had to seek help.
21	Some difficulty registering
22	Overall was fine. Just one issue was when first going through the survey, I wanted to get a sense of the types of questions/categories to be able to create an internal reference and range of scores I would give for each question/item. But I had to answer each page before moving to the next one such that my answers were a bit skewed initially (i.e., because of the types of questions that came up f…
23	To some questions the alternatives where so many that was dificult to choose the right one
24	Font size was very small
25	It would be nice to attend groups
26	I had to read the instructions numerous times and then guess what I was supposed to be doing
27	Wasn't easy to understand
28	Difficulty accessing it sometimes
29	Very confusing questions for a layman
30	Well designed and easy to use
31	The website for the survey was easy to use.
32	Simple and straightforward
33	It was the first time I had done a Delphi and it wasn't as tricky as I had expected
34	In the last round it would frequently trip out for no apparent reason
35	not used to structure of questionair
36	Ditto, the Qs made no sense. My thinking was how couldcthese Qs help folks with tinnitus?
37	I had a few issues to start with, it wasn't obvious whaen I missed a question, which one I'd missed and I remember baing abit confused as to why the page wouldn't move on.
38	It was very long.
39	Easy to follow
40	i'm not a fan of technology
41	Layout was not good. Same comments as before.
42	didn't receive any software.
43	I had no problems with it.
44	Clear, well thought out and easy to use.
45	The only build is that it was small type and hard to read
46	Good to have a link on the email
47	A bit difficult to have a good overview of all the answers
48	once i worked out how to do it, it was easy.
49	It was good on some browsers but not others
50	Didnt grasp the relevance of 1-9 surely sividing into just 3 categories would have been enough
51	Too Long
52	Simply english would have helped
53	On round 2 I could see my previous answers indicated I was mot sure if this was an error or not. Also it was challenging to complete on a phone screen.
54	Plenty of opportunities to refine answers
55	I had to phone several times to clarify instructions
56	I lost all information done for more than once
57	I didn't understand it all
58	it was impossible to go backwards and see your previous responses. And the text was quite small on the page. The log in on the home page was always hidden at the bottom and so you had to scroll down to find it. This was a problem for round 1 but then I got the hang of it for rounds 2 and 3
59	A little long perhaps.
60	quite straightforward
61	Could be confusing - a more visual and interactive format needed!
62	Too complicated
63	Was not able to go back to change the response on a previous page. Had to complete Round 3 twice since my response wasn't registered the first time.
64	Simple to use
65	Very clear and easy to use
66	It was very straighforward
67	there were no problems and the survey questions were clear
68	got off to a bad start with the muddling information at the beginning of the survey
69	As above
70	No problems, it was easy to complete the surveys.
71	Some issues when zooming on tablet and mobile
72	The first one was hard to fathom, but I felt once I had done that I was more confident, I am not a great computer person and hoped I did it correctly
73	Fairly standard really - fine
74	I had some difficulty in actually accessing the link.
75	I had to repeat Round 3 because my responses did not register first time
76	Not so easy because of the focus you have to keep in mind. Meaning to think about the result of the therapie in stead of undergoing or starting it.
77	No problems.
78	Questions were very cramped, small font. Page layout was not optimal.
79	Lots of writting, small characters, it seemed a bit overwhelming and too much, although it wasn't

## Sheet: Question 10
COMIT'ID Study - Feedback Questionnaire
How did you feel about the length of time between each round of the survey?
Answer Choices	Responses
Very satisfied	0.5679	209
Somewhat satisfied	0.2174	80
Neither satisfied nor dissatisfied	0.2011	74
Somewhat dissatisfied	0.0109	4
Very dissatisfied	0.0027	1
Please give us some more information to explain your response		49
	Answered	368
	Skipped	11
Respondents	Please give us some more information to explain your response
1	it was fine
2	Time between each survey was about right.
3	Very long, too many symptoms, some duplicated
4	There was plenty of time to complete the survey and the timescale meant that I wasn't under pressure to complete it and allowed for time off, i.e. holidays.
5	See comment above
6	The timing of it was understandable
7	Regular
8	gave me time to reflect on my answers and think about my illness
9	Not to long between, but long enough to not be boring
10	The time between each round has seemed very correct and I especially appreciate the reminder that you send us to complete them.
11	Fine for me, but might have been tricky for people with other commitments or holidays.
12	With suffering tinnitus for decades I wish I could access help
13	enough to remember my thinking
14	I felt the time between each round wa s alittle too long
15	Ok close enough to retain familiarity
16	Just right.
17	Enough time to complete reach round in my own time
18	it was fine
19	Time to think
20	Seemed quite a long gap
21	I think this is very important as it gives people time to reflect properly and eases pressure off questions where they need to be as honest as they can within helping the research of tinnitus.
22	I have no feelings about this.
23	I didn't think the intervening periods were long at all. The e-mail reminders were really useful.
24	I really appreciated the reminders too
25	It was fine but I was in two surveys so I emailed when I didn't get both. They were presented at diffrerent times, I didn't know. No big deal.
26	Ok really
27	Not too long nor too short
28	I did not see the purpose of rounds 2 and 3 and it all became very time consuming for no purpose.
29	Meh
30	Simply english would have helped
31	Long enough to reconsider but not too long to forget
32	There was enough time in between.
33	quite long between each other
34	There was not too long to wait, so I hadn't time to forget about the study before the next round came along
35	I was travelling during summer so the between suited me and I managed to complete all by the deadlines.
36	possibly could have been shorter
37	Short enough time frame to be thinking about it in between rounds
38	Close enough for previous responses to easily be brought to mind but not so close as to feel honorous
39	It was a little long
40	it seemed to be a reasonable amount of time
41	by Round 2 had decided not to continue
42	As above
43	The intervals and deadlines were generous and accommodating for people with busy lives.
44	A good length and not too long for me to forget how it worked.
45	Perhaps a little long between rounds
46	it was very short
47	I didn't feel too rushed.
48	Plenty of time.
49	I have been unusually busy so felt that the rounds came around quite quickly.

[truncated: 10 more sheets: Question 11, Question 12, Question 13, Question 14, Question 15, Question 16, Question 17, Question 18, Question 19, Question 20]
